# Supplementary material for: Studies on the selectivity of proline hydroxylases reveal new substrates including bicycles
Source: Bioorg Chem. 2020 Jan;94:103386. doi: 10.1016/j.bioorg.2019.103386 (PMC6958525; doi:10.1016/j.bioorg.2019.103386)
Supplement: Supplementary Data 2 [file mmc2.xls]

## Sheet: Cmpd Characterization Checklist
Bioorganic and Medicinal Chemistry
																				jo-	BMC
CHECKLIST FOR COMPOUND CHARACTERIZATION															Corresponding Author					Christopher Schofield
only for new/unknown compounds															Title	Studies on the Selectivity of Proline Hydroxylases Reveal New Substrates Including Bicycles
															asfsad
TO DISPLAY INSTRUCTIONS: Double-click HERE (Formula Bar must be visible: Select View>Formula Bar) TO CLOSE: Enter/Return 1. At the upper right, enter the name of the corresponding author and the title of the manuscript. For a revised Checklist (or one sent after manuscript submission), enter the manuscript ID number next to "jo". 2. In the left-most column, enter the identifying numbers (or table…
COMPOUND				IDENTITY												PURITY					COMPUTATIONAL DATA in Supplementary Information
Compound No.		new	known	Melting point	IR	UV-Vis	1H NMR	13C NMR	___ NMR	MS	HRMS	Specific rotation				1H/13C NMR spectrum in Supplementary Information	Chromatogram in Supplementary Information		Elemental analysis	<>	Cartesian coordinates or Z-matrix	# of imaginary frequencies	Total energy
